# Supplementary material for: Controlled Focused Ion Beam Milling of Composite Solid State Nanopore Arrays for Molecule Sensing
Source: Micromachines (Basel). 2019 Nov 13;10(11):774. doi: 10.3390/mi10110774 (PMC6915623; doi:10.3390/mi10110774)
Supplement: Supplementary file 1 [file micromachines-10-00774-s001.zip]

Archive with 1 entries (1 files):
- micromachines-622301-supplementary.avi
